# Supplementary material for: Seroepidemiology and associated risk factors of Toxoplasma gondii in sheep and goats in Southwestern Ethiopia
Source: BMC Vet Res. 2016 Dec 9;12:280. doi: 10.1186/s12917-016-0906-2 (PMC5148880; doi:10.1186/s12917-016-0906-2)
Supplement: Additional file 2: — Raw data of sheep and goats. (XLSX 17 kb) [file 12917_2016_906_MOESM2_ESM.xlsx]

## Sheet: sheep data
sex	age	origin	altitude	Result
0	1	1	1	1
0	1	1	3	0
0	0	1	2	1
0	1	1	3	0
0	1	1	3	0
0	1	1	2	0
0	1	1	3	0
1	1	1	3	1
0	0	1	2	1
0	1	1	2	0
0	1	1	1	0
0	0	1	2	1
1	1	1	3	0
0	1	1	2	0
0	1	1	2	1
0	1	1	2	0
0	1	1	1	1
0	1	1	2	0
1	1	1	1	0
1	0	1	2	1
1	1	1	2	0
1	1	1	3	1
0	1	1	2	0
0	1	1	1	1
0	1	1	2	0
0	1	1	1	0
1	1	1	2	1
1	1	1	3	1
0	1	1	1	0
1	1	1	2	1
0	1	1	1	1
1	1	1	2	0
0	1	1	3	0
1	1	1	2	1
0	1	1	2	1
1	1	1	2	0
1	0	1	3	1
1	0	1	2	0
0	1	1	1	1
1	1	1	2	1
0	1	1	1	0
0	1	1	3	1
0	1	1	2	0
0	1	1	1	0
1	1	1	3	1
1	0	1	2	1
0	1	1	1	0
0	1	1	2	0
0	1	1	2	0
1	1	1	3	1
1	1	1	2	1
1	1	1	3	0
0	1	1	1	0
1	1	1	2	0
1	0	1	2	0
0	1	1	2	0
1	1	1	2	0
0	1	1	2	1
1	0	1	2	0
0	1	1	1	0
0	1	1	1	0
1	0	1	3	0
0	1	1	1	1
0	1	1	1	0
1	1	1	2	1
0	1	1	1	1
0	1	1	1	0
0	1	1	3	0
1	1	1	2	0
0	1	1	1	1
0	1	1	1	0
1	0	1	3	0
0	1	1	2	1
0	1	1	1	1
0	1	1	1	0
0	1	1	3	0
1	1	1	2	1
0	1	1	1	1
0	1	1	2	0
0	1	5	1	1
1	1	5	3	0
1	1	5	2	1
0	0	5	1	0
1	1	5	3	1
1	1	5	2	0
0	1	5	1	1
0	0	5	1	0
1	1	5	2	0
0	1	5	1	0
1	1	5	3	0
1	0	5	1	0
0	1	5	2	0
1	1	5	1	1
0	1	5	1	1
1	1	5	2	0
0	0	5	1	1
0	1	5	2	0
1	1	5	3	0
1	1	5	1	1
0	1	5	2	1
1	1	5	1	0
1	0	5	3	0
1	1	5	2	0
0	1	5	1	0
1	1	5	2	1
0	1	5	3	0
1	0	5	2	1
0	1	5	2	1
1	1	5	2	0
0	1	5	1	1
1	1	5	3	0
0	1	5	2	0
0	1	5	1	0
0	0	5	2	0
1	1	5	1	1
0	1	5	2	1
1	1	5	3	0
0	1	3	1	1
0	0	3	2	0
1	1	3	3	0
0	1	3	2	1
1	1	3	1	1
0	1	3	2	0
1	1	3	2	0
0	0	3	3	0
1	1	3	1	1
0	1	3	2	1
0	1	3	1	1
0	1	3	2	0
1	1	3	2	1
1	1	3	2	0
0	1	3	3	1
0	0	3	1	0
0	1	3	1	0
1	1	3	2	1
0	1	3	1	1
0	0	3	1	0
0	1	3	1	1
1	0	3	2	0
1	1	3	1	0
0	1	3	1	1
0	0	3	3	1
1	1	3	2	0
0	1	3	1	1
0	1	3	1	1
0	1	3	3	0
1	1	3	2	1
1	0	3	1	1
0	1	3	1	0
0	1	3	1	1
1	1	3	3	1
1	0	3	2	0
0	1	3	1	1
0	0	3	1	0
0	1	3	2	1
1	0	3	3	0
1	1	3	1	1
0	1	3	2	0
0	0	3	1	1
0	1	3	1	1
1	0	3	3	0
0	1	3	2	1
1	0	3	1	1
1	0	3	1	0
0	1	3	1	1
1	1	3	2	0
0	1	3	1	1
0	1	3	1	1
1	0	3	1	0
1	1	3	2	1
1	1	3	1	1
1	1	3	3	0
1	1	3	1	1
1	0	3	1	0
1	0	3	2	0
1	1	3	2	1
1	1	3	1	1
1	1	3	1	0
1	1	3	2	0
1	0	3	1	1
1	1	3	2	0
1	0	4	1	0
1	1	4	1	0
1	1	4	2	1
1	1	4	2	0
1	1	4	1	1
1	1	4	2	0
1	1	4	1	1
1	1	4	1	0
1	1	4	2	1
1	0	2	2	0
1	1	2	2	1
1	1	2	2	1
1	1	2	1	1
1	1	2	1	1
1	1	2	2	1
1	1	2	1	1
1	1	2	1	1
1	1	2	2	1
1	0	2	1	1
1	1	2	1	1
1	1	2	1	1
1	1	2	2	1
1	1	2	1	1
1	1	2	1	1
1	1	2	2	1
1	0	2	1	1
1	1	2	2	1
1	1	2	2	1
1	1	2	1	1
1	1	2	2	1
1	1	2	2	1
1	1	2	2	1
1	1	2	1	1
1	1	2	1	1
1	1	2	2	1
1	1	2	2	1
1	1	2	1	1
1	1	2	2	1
1	1	2	2	1
1	1	2	1	1
1	1	2	2	1
1	1	2	1	1
1	1	2	2	1
1	1	2	2	1
1	1	2	1	1
1	1	2	2	1
1	1	2	2	1
1	1	2	1	1
1	1	2	2	1
1	1	2	1	1
1	1	2	2	1
1	1	2	1	1
1	1	2	2	1
1	1	2	1	1
1	1	2	2	1
1	1	2	1	1
1	1	2	1	1
1	1	2	2	1
1	1	2	1	1
1	1	2	1	1
1	1	2	1	1
1	1	2	1	1
1	1	2	1	1
1	1	2	1	1
1	1	2	1	1
1	1	2	1	1
1	1	2	1	1
1	1	2	1	1
1	1	2	1	1
1	1	2	1	1
1	1	2	1	1

## Sheet: Code name
	Age	Origin
	Young (1year)= 0	SeKa= 1
	Adult(>1year)=1	Kersa=2
	Sex	Gomma=3
	Female =1	mena=4
	Male=0	Dedo=5
	Altitude
	Highland= 1
	midland=2
	Lowland =3
	Result
	Positive=1
	Negative=0

## Sheet: goat data 
sex	age	origin	altitude	result
1	0	1	1	1
1	1	1	2	1
0	0	1	2	0
1	1	1	3	1
1	0	1	2	1
0	0	1	1	0
0	0	1	2	0
1	1	1	1	1
1	0	1	3	0
1	1	1	2	1
1	0	1	2	1
0	1	1	3	0
1	0	1	1	1
0	0	1	2	0
1	0	1	1	1
0	1	1	3	0
1	0	1	2	1
1	1	1	1	1
0	0	1	3	0
1	1	1	2	1
1	0	1	1	1
0	0	1	3	0
1	0	1	3	0
1	1	1	2	1
1	1	1	3	0
1	1	1	1	1
1	0	1	2	1
0	1	1	3	0
1	1	1	1	1
1	0	2	2	0
1	1	2	3	1
1	1	2	1	1
0	0	2	1	0
1	1	2	1	1
1	1	1	2	1
0	1	1	3	0
1	1	1	3	1
1	1	3	1	1
1	1	3	1	0
1	1	3	1	1
1	1	3	2	1
1	0	3	1	0
1	1	3	1	1
1	1	3	2	1
0	1	3	2	0
1	1	3	3	1
1	1	3	2	0
1	1	4	1	1
1	1	2	3	1
1	0	2	1	0
1	1	1	1	1
1	1	4	1	1
1	0	4	1	0
1	1	4	2	1
1	1	4	3	0
0	1	4	1	1
0	0	4	2	0
1	1	4	1	1
1	1	4	2	0
0	1	4	2	1
1	1	4	1	1
1	0	4	2	0
0	1	4	3	0
1	0	4	1	0
0	1	1	2	1
1	1	1	1	1
1	0	1	2	0
0	1	1	1	1
0	1	1	3	0
0	0	1	2	1
1	1	1	1	0
0	1	1	2	1
1	0	1	2	0
1	1	1	1	1
0	0	1	2	0
0	1	1	1	1
1	0	1	1	1
1	1	1	3	0
0	1	1	1	1
1	1	2	2	0
1	0	2	1	1
1	1	2	2	0
0	0	2	3	1
1	0	2	1	0
1	1	2	2	1
0	0	2	2	0
0	0	2	1	1
1	1	2	1	0
1	1	2	2	1
1	1	2	1	0
0	0	5	1	1
1	1	5	1	0
0	1	5	3	1
1	0	5	2	0
0	1	5	1	1
1	0	5	1	0
0	1	5	1	0
1	1	5	1	1
0	0	5	1	0
0	1	5	1	1
1	1	1	1	0
1	1	3	2	1
0	0	2	2	0
0	1	3	1	1
0	1	2	1	0
0	1	5	1	1
1	1	2	3	0
0	1	3	1	0
1	1	3	1	1
0	0	1	1	0
0	1	4	1	1
1	1	1	3	0
1	1	5	1	1
0	1	1	2	0
0	1	1	1	1
1	1	2	1	1
